# Supplementary material for: Transcriptomic evidence of lung repair in paediatric ARDS survival
Source: Clin Transl Med. 2023 Aug 17;13(8):e1366. doi: 10.1002/ctm2.1366 (PMC10435684; doi:10.1002/ctm2.1366)
Supplement: Supplementary file 1 — Supporting Information [file CTM2-13-e1366-s001.xlsx]

## Sheet: Supplementary Table 1
Supplementary Table 1. Pathogen detection with various methods during disease course
Throat swab	Blood	Endotracheal aspirate (ETA)	Bronchoalveolar Lavage Fluid (BALF)	Sputum
SARS-CoV-2-RNA (-) (D1-23)
MP RNA (-) (D3)
Flu A RNA (-) (D4)	EBV-DNA (-) (D4)
Flu B RNA (-) (D4)	CMV-DNA (-) (D4)
RSV RNA (-) (D4)	EBV-CA-IgG (-) (D4)
PIV RNA (-) (D4)	EBV-CA-IgM (-) (D4)
AdV RNA (-) (D4)	EBV-EA-IgA (-) (D4)
MP RNA (-) (D4)	EBV-NA-IgG (-) (D4)
CP RNA (-) (D4)
		CP-DNA (-) (D5)
		Flu A RNA (-) (D5)
		09H1 RNA (-) (D5)
		RSV RNA (-) (D5)
		PIV RNA (-) (D5)
		AdV DNA (-) (D5)
		MP DNA (-) (D5)
		HRV RNA (-) (D5)
		Flu B RNA (-) (D5)
		HCOV RNA (-) (D5)
		H3N2 RNA (-) (D5)
		Boca DNA (-) (D5)
		HMPV RNA (-) (D5)
	RSV-IgM (-) (D7)
	AdV-IgM (-) (D7)
	Flu A-IgM (-) (D7)
	Flu B-IgM (-) (D7)
	PIV-IgM (-) (D7)
	MP-IgM (-) (D7)
	CP-IgM (-) (D7)
	LP-IgM (-) (D7)
			CP-DNA (-) (D16)
			Flu A RNA (-) (D16)
			09H1 RNA (-) (D16)
			RSV RNA (-) (D16)
			PIV RNA (-) (D16)
			AdV DNA (-) (D16)
			MP DNA (-) (D16)
			HRV RNA (-) (D16)
			Flu B RNA (-) (D16)
			HCOV RNA (-) (D16)
			H3N2 RNA (-) (D16)
			Boca DNA (-) (D16)
			HMPV RNA (-) (D16)
	Culture:S. epidermidis (MRCNS) (D23)
	Culture (-) (D24)	Smear staining: A. baumannii (CR-AB) (D24)
			Culture:P. aeruginosa, serratia marcescens, A. baumannii (CR-AB) (D25)
		Smear staining:A. baumannii (CR-AB) (D26)
			Culture:A. baumannii (CR-AB), K. pneumoniae (D27)
			Culture:P. aeruginosa (D28)
			Culture:A. baumannii (CR-AB), K. pneumoniae (D29)
	Culture (-) (D30)			Culture:A. baumannii (CR-AB) (D30)
				Culture:A. baumannii (D31)
			Culture:A. baumannii (CR-AB) (D32)
	Culture (-) (D33)
RSV, respiratory syncytial virus; PIV, parainfluenza virus; AdV, adenovirus; MP, mycoplasma pneumoniae; CP, chlamydia pneumoniae; SARS-CoV-2, severe acute respiratory syndrome coronavirus 2; EBV, Epstein-Barr virus; CMV, cytomegalovirus; EBV-CA, EBV-capsid antigen; EBV-EA, EBV-early antigen; EBV-NA, EBV-nuclear antigen; LP, Legionella pneumophila; HRV, human rhinovirus; HCOV, human coronavirus di…
