# Supplementary material for: Transcriptomic evidence of lung repair in paediatric ARDS survival
Source: Clin Transl Med. 2023 Aug 17;13(8):e1366. doi: 10.1002/ctm2.1366 (PMC10435684; doi:10.1002/ctm2.1366)
Supplement: Supplementary file 2 — Supporting Information [file CTM2-13-e1366-s003.xlsx]

## Sheet: Sheet2
Genes associated with lung repair in subpopulations of macrophage and fibroblast
	FABP4+ MAC (ARDS lung vs. Normal child lung (1Y)					FABP4+ MAC (ARDS lung vs. Normal child lung (3Y)
	p_val	avg_log2FC	pct.1	pct.2	p_val_adj	p_val	avg_log2FC	pct.1	pct.2	p_val_adj
IL10	2.16387e-270	1.12009	0.264	0.007	5.24608e-266	6.71943e-74	1.06323	0.264	0.018	1.62906e-69
AREG	NA	NA	NA	NA	NA	0.128775	0.715261	0.278	0.348	1
VCAN	2.36772e-295	2.83082	0.688	0.225	5.74029e-291	2.9833e-189	2.88543	0.688	0.158	7.23272e-185
LGMN	1.69719e-41	1.75499	0.531	0.505	4.11467e-37	6.17085e-18	1.58416	0.531	0.578	1.49606e-13
CD163	3.53351e-246	2.83542	0.827	0.73	8.56663e-242	2.18891e-90	1.50071	0.827	0.775	5.30681e-86
SOD2	1.45009e-122	1.74475	0.85	0.872	3.5156e-118	2.23742e-98	1.61352	0.85	0.803	5.42441e-94
TIMP1	0	4.28366	0.963	0.887	0	0	4.50471	0.963	0.767	0
	FCN1+ MAC (ARDS lung vs. Normal child lung (1Y)					FCN1+ MAC (ARDS lung vs. Normal child lung (3Y)
	p_val	avg_log2FC	pct.1	pct.2	p_val_adj	p_val	avg_log2FC	pct.1	pct.2	p_val_adj
IL10	1.99663e-112	1.26192	0.474	0.051	4.84063e-108	5.50848e-23	1.08621	0.474	0.142	1.33548e-18
AREG	4.32439e-06	-0.571738	0.545	0.63	0.10484	0.780458	-0.925146	0.545	0.519	1
VCAN	7.90627e-103	1.28179	0.912	0.747	1.9168e-98	2.75207e-32	1.2526	0.912	0.691	6.67211e-28
LGMN	0.0102291	0.470892	0.524	0.579	1	NA	NA	NA	NA	NA
CD163	0	3.10444	0.981	0.477	0	1.10375e-84	1.74223	0.981	0.777	2.67592e-80
SOD2	NA	NA	NA	NA	NA	2.52455e-11	0.3296	0.976	0.893	6.12052e-07
TIMP1	0	3.89453	0.999	0.927	0	2.1858e-126	4.33515	0.999	0.828	5.29925e-122
	FOLR2+ MAC (ARDS lung vs. Normal child lung (1Y)					FOLR2+ MAC (ARDS lung vs. Normal child lung (3Y)
	p_val	avg_log2FC	pct.1	pct.2	p_val_adj	p_val	avg_log2FC	pct.1	pct.2	p_val_adj
IL10	0.00758554	0.832677	0.46	0.297	1	0.530373	-0.526001	0.349	0.444	1
AREG	0.000156002	1.19359	0.619	0.312	1	0.000500097	1.00649	0.619	0.222	1
VCAN	1.33219e-06	1.25797	0.698	0.312	0.0322977	2.51793e-08	2.14481	0.698	0.139	0.000610447
LGMN	0.225152	-0.421832	0.952	0.906	1	0.106341	-0.577015	0.952	0.972	1
CD163	2.99601e-13	2.04434	0.937	0.641	7.26354e-09	0.000114456	-0.558658	0.127	0.5	1
SOD2	0.0615888	-0.523664	0.825	0.812	1	0.0894322	0.457369	0.825	0.861	1
TIMP1	8.31309e-16	2.50198	0.984	0.672	2.01543e-11	5.50357e-15	3.85909	0.984	0.611	1.33429e-10
	SPP1+ MAC (ARDS lung vs. Normal child lung (1Y)					SPP1+ MAC (ARDS lung vs. Normal child lung (3Y)
	p_val	avg_log2FC	pct.1	pct.2	p_val_adj	p_val	avg_log2FC	pct.1	pct.2	p_val_adj
IL10	3.10877e-23	1.27968	0.528	0.081	7.5369e-19	9.41808e-05	1.13067	0.528	0.212	1
AREG	NA	NA	NA	NA	NA	0.217785	-0.71843	0.482	0.333	1
VCAN	5.59665e-10	0.926322	0.715	0.568	1.35685e-05	0.0111312	0.63959	0.715	0.545	1
LGMN	5.36671e-19	1.18772	0.885	0.764	1.3011e-14	0.00132955	0.881629	0.885	0.818	1
CD163	1.76209e-74	2.74986	0.988	0.669	4.27201e-70	1.54374e-12	1.50481	0.988	0.879	3.74265e-08
SOD2	NA	NA	NA	NA	NA	NA	NA	NA	NA	NA
TIMP1	6.48929e-71	3.12347	0.997	0.878	1.57326e-66	5.66857e-19	3.25183	0.997	0.818	1.37429e-14
	EBF1+ Fb (ARDS lung vs. Normal child lung (1Y)					EBF1+ Fb (ARDS lung vs. Normal child lung (3Y)
	p_val	avg_log2FC	pct.1	pct.2	p_val_adj	p_val	avg_log2FC	pct.1	pct.2	p_val_adj
EGR3	5.354e-08	0.570313	0.429	0.055	0.00129802	0.000135773	0.491766	0.429	0.13	1
TGFB1	1.3925e-09	0.592096	0.643	0.103	3.37598e-05	7.17424e-06	0.514438	0.643	0.215	0.173932
TGFBI	5.67758e-14	1.42506	0.75	0.103	1.37647e-09	4.9021e-23	1.60836	0.75	0.081	1.18847e-18
AREG	6.2193e-11	1.17315	0.536	0.062	1.50781e-06	1.13023e-26	1.50454	0.536	0.018	2.74013e-22
FGF7	0.970529	-0.646305	0.536	0.377	1	NA	NA	NA	NA	NA
IL33	0.611378	-0.572051	0.357	0.322	1	0.13255	-0.440976	0.357	0.444	1
VEGFA	0.326236	-0.887249	0.714	0.534	1	0.000108252	0.581253	0.714	0.292	1
PDGFRA	0.963672	-0.526907	0.75	0.479	1	0.00103276	-0.689419	0.75	0.799	1
VCAN	NA	NA	NA	NA	NA	0.0707623	0.491109	0.821	0.676	1
CTGF	0.00119952	0.33146	0.714	0.295	1	0.700871	-0.968495	0.714	0.528	1
TIMP1	1.58846e-16	3.61362	1	0.89	3.85107e-12	3.111e-18	3.89822	1	0.965	7.54231e-14
	Lipo. Fb (ARDS lung vs. Normal child lung (1Y)					Lipo. Fb (ARDS lung vs. Normal child lung (3Y)
	p_val	avg_log2FC	pct.1	pct.2	p_val_adj	p_val	avg_log2FC	pct.1	pct.2	p_val_adj
EGR3	8.3066e-06	0.75257	0.518	0.114	0.201385	8.63194e-05	0.783693	0.518	0.12	1
TGFB1	0.000415976	-0.428763	0.85	0.914	1	0.00299413	-0.934649	0.85	0.72	1
TGFBI	0.0657381	0.790053	0.757	0.8	1	0.00129959	1.04424	0.757	0.44	1
AREG	0.578016	0.542127	0.479	0.457	1	NA	NA	NA	NA	NA
FGF7	0.000389747	0.771369	0.704	0.457	1	3.64645e-07	1.08475	0.704	0.16	0.00884044
IL33	6.51229e-06	1.35564	0.607	0.257	0.157884	0.000172944	1.24277	0.607	0.24	1
VEGFA	0.000212357	0.428825	0.786	0.4	1	0.0112328	0.42889	0.786	0.44	1
PDGFRA	6.7817e-13	1.42422	0.9	0.4	1.64416e-08	4.6843e-09	1.29952	0.9	0.4	0.000113566
VCAN	0.0212971	0.503042	0.736	0.571	1	0.00483966	0.480137	0.736	0.4	1
CTGF	9.61942e-11	1.85842	0.736	0.143	2.33213e-06	0.000114553	1.06752	0.736	0.24	1
TIMP1	6.03776e-22	5.07167	1	0.914	1.46379e-17	7.30879e-16	4.12735	1	0.8	1.77194e-11
MAC, macrophage; ARDS, acute respiratory distress syndrome;Lipo. Fb, lipofibroblast; p_val, p-value; avg_log2FC, average log2 fold change; pct, percentage; p_val_adj, p-value adjusted; NA, not available.

## Sheet: Lipo_FB_ARDS_normal_child_3
	p_val	avg_log2FC	pct.1	pct.2	p_val_adj
CTHRC1	6.60161e-05	0.990793	0.525	0.08	1
CCL18	2.3447e-13	-2.22	0.157	0.72	5.68449e-09
ELN	2.61743e-14	-1.21016	0.089	0.6	6.34571e-10
MMP14	1.58636e-06	1.03193	0.886	0.44	0.0384598
CTSL	0.318391	0.730815	0.939	0.92	1
DCN	1.45873e-09	-2.394	0.807	1	3.53655e-05
IL18	0.00134367	-0.531473	0.15	0.36	1
TNF	3.22664e-24	-1.80893	0.036	0.6	7.82267e-20
LPL	2.31816e-23	-1.3263	0.021	0.52	5.62016e-19
ABCA1	0.00692714	0.454288	0.718	0.36	1
APOE	NA	NA	NA	NA	NA
EGR3	8.63194e-05	0.783693	0.518	0.12	1
TGFB1	0.00299413	-0.934649	0.85	0.72	1
TGFBI	0.00129959	1.04424	0.757	0.44	1
AREG	NA	NA	NA	NA	NA
FGF7	3.64645e-07	1.08475	0.704	0.16	0.00884044
IL33	0.000172944	1.24277	0.607	0.24	1
VEGFA	0.0112328	0.42889	0.786	0.44	1
PDGFRA	4.6843e-09	1.29952	0.9	0.4	0.000113566
VCAN	0.00483966	0.480137	0.736	0.4	1
CTGF	0.000114553	1.06752	0.736	0.24	1
TIMP1	7.30879e-16	4.12735	1	0.8	1.77194e-11

## Sheet: Lipo_FB_ARDS_normal_child_1
	p_val	avg_log2FC	pct.1	pct.2	p_val_adj
CTHRC1	2.94374e-06	1.09592	0.525	0.086	0.0713679
CCL18	5.32009e-26	-2.32973	0.157	0.914	1.2898e-21
ELN	1.26369e-12	-0.602079	0.089	0.514	3.0637e-08
MMP14	3.13868e-11	1.30659	0.886	0.429	7.60942e-07
CTSL	NA	NA	NA	NA	NA
DCN	1.17054e-11	-1.71445	0.807	1	2.83786e-07
IL18	5.94122e-17	-0.955846	0.15	0.686	1.44039e-12
TNF	1.29534e-41	-3.33887	0.036	0.8	3.14042e-37
LPL	2.93835e-25	-0.966001	0.021	0.514	7.12375e-21
ABCA1	7.08228e-08	0.820459	0.718	0.229	0.00171703
APOE	0.0527171	1.45105	0.886	0.943	1
EGR3	8.3066e-06	0.75257	0.518	0.114	0.201385
TGFB1	0.000415976	-0.428763	0.85	0.914	1
TGFBI	0.0657381	0.790053	0.757	0.8	1
AREG	0.578016	0.542127	0.479	0.457	1
FGF7	0.000389747	0.771369	0.704	0.457	1
IL33	6.51229e-06	1.35564	0.607	0.257	0.157884
VEGFA	0.000212357	0.428825	0.786	0.4	1
PDGFRA	6.7817e-13	1.42422	0.9	0.4	1.64416e-08
VCAN	0.0212971	0.503042	0.736	0.571	1
CTGF	9.61942e-11	1.85842	0.736	0.143	2.33213e-06
TIMP1	6.03776e-22	5.07167	1	0.914	1.46379e-17

## Sheet: Cl_monocyte_ARDS_normal_child_3
	p_val	avg_log2FC	pct.1	pct.2	p_val_adj
IFITM2	0.484175	0.451204	0.918	0.969	1
IRF7	1.00464e-08	-0.696258	0.193	0.615	0.000243565
ISG15	0.304862	0.332543	0.266	0.4	1
ISG20	1.01393e-16	-1.03492	0.097	0.6	2.45816e-12
IL6	1.83491e-05	-0.453715	0.28	0.615	0.444854
NFKB1	3.68545e-07	-0.794209	0.275	0.631	0.00893499
TNF	5.21508e-06	-1.3415	0.242	0.538	0.126435
IL1B	1.7407e-10	-1.64333	0.758	0.892	4.22016e-06
HLA-DRA	5.48152e-18	-1.50473	0.696	1	1.32894e-13
HLA-DRB1	1.5151e-14	-1.36328	0.647	0.985	3.6732e-10
HLA-DPA1	3.3838e-21	-2.15358	0.517	0.954	8.20368e-17
HLA-DPB1	3.46964e-24	-2.23557	0.435	0.969	8.4118e-20
HLA-DMA	1.21055e-09	-0.803058	0.391	0.831	2.93485e-05
HLA-F	0.000128393	-0.476941	0.42	0.769	1
HLA-DRB5	6.51571e-07	-0.611332	0.449	0.846	0.0157967
HLA-DQA1	2.61498e-24	-2.25694	0.179	0.815	6.33977e-20
ABCA1	NA	NA	NA	NA	NA
APOE	0.338782	0.550083	0.242	0.215	1
IL10	NA	NA	NA	NA	NA
TGFB1	NA	NA	NA	NA	NA
TGFBI	0.217629	0.25235	0.43	0.692	1
CD163	1.76872e-08	1.20754	0.836	0.862	0.000428809
TIMP1	1.43371e-16	1.84055	0.99	0.954	3.47589e-12
VCAN	3.4538e-12	1.2384	0.957	0.862	8.3734e-08

## Sheet: Cl_monocyte_ARDS_normal_child_1
	p_val	avg_log2FC	pct.1	pct.2	p_val_adj
IFITM2	1.4805e-07	0.895353	0.918	0.977	0.00358932
IRF7	5.9836e-23	-1.30257	0.193	0.684	1.45066e-18
ISG15	2.18525e-07	-0.556428	0.266	0.542	0.00529791
ISG20	3.43101e-14	-0.861754	0.097	0.441	8.31814e-10
IL6	NA	NA	NA	NA	NA
NFKB1	1.27144e-17	-1.24696	0.275	0.706	3.08247e-13
TNF	NA	NA	NA	NA	NA
IL1B	1.30606e-48	-2.51402	0.758	0.983	3.16641e-44
HLA-DRA	4.38024e-25	-1.16081	0.696	1	1.06194e-20
HLA-DRB1	5.27639e-11	-0.640041	0.647	0.989	1.27921e-06
HLA-DPA1	1.07978e-23	-1.48779	0.517	0.91	2.61783e-19
HLA-DPB1	1.95282e-25	-1.5692	0.435	0.915	4.73441e-21
HLA-DMA	6.4637e-10	-0.69005	0.391	0.712	1.56706e-05
HLA-F	8.68017e-06	-0.474988	0.42	0.678	0.210442
HLA-DRB5	0.000295243	-0.377701	0.449	0.667	1
HLA-DQA1	2.76494e-15	-1.17118	0.179	0.576	6.70333e-11
ABCA1	NA	NA	NA	NA	NA
APOE	6.16043e-05	0.70962	0.242	0.096	1
IL10	1.36425e-07	0.985582	0.28	0.079	0.00330749
TGFB1	8.73853e-05	-0.281682	0.502	0.757	1
TGFBI	NA	NA	NA	NA	NA
CD163	1.29568e-40	2.63526	0.836	0.266	3.14124e-36
TIMP1	3.32703e-16	1.19938	0.99	0.972	8.06605e-12
VCAN	NA	NA	NA	NA	NA

## Sheet: In_monocyte_ARDS_normal_child_3
	p_val	avg_log2FC	pct.1	pct.2	p_val_adj
IFITM2	1.29184e-07	-1.07615	0.956	0.952	0.00313193
IRF7	NA	NA	NA	NA	NA
ISG15	0.660417	0.274141	0.343	0.405	1
ISG20	2.48437e-14	-1.2712	0.153	0.571	6.0231e-10
IL6	0.0156321	0.661904	0.124	0	1
NFKB1	NA	NA	NA	NA	NA
TNF	0.868064	-0.784743	0.282	0.286	1
IL1B	0.185736	-0.30621	0.766	0.571	1
HLA-DRA	1.53224e-07	-1.36226	0.788	0.952	0.00371476
HLA-DRB1	9.56395e-14	-1.77984	0.74	0.976	2.31868e-09
HLA-DPA1	5.0873e-17	-2.31594	0.596	0.952	1.23337e-12
HLA-DPB1	5.74022e-14	-2.4151	0.501	0.881	1.39166e-09
HLA-DMA	1.83085e-05	-0.814301	0.465	0.714	0.44387
HLA-F	1.93474e-10	-0.892988	0.438	0.857	4.69059e-06
HLA-DRB5	7.27694e-06	-0.906825	0.448	0.738	0.176422
HLA-DQA1	6.43867e-26	-2.63558	0.182	0.81	1.56099e-21
ABCA1	0.0363842	0.485957	0.431	0.286	1
APOE	3.40691e-05	2.79639	0.497	0.214	0.825971
IL10	0.000115696	0.849014	0.407	0.095	1
TGFB1	NA	NA	NA	NA	NA
TGFBI	0.00355564	0.67481	0.674	0.571	1
CD163	2.85099e-20	2.27582	0.963	0.524	6.91195e-16
TIMP1	3.37484e-24	2.71636	1	0.952	8.18197e-20
VCAN	1.55325e-19	2.4572	0.969	0.524	3.7657e-15

## Sheet: In_monocyte_ARDS_normal_child_1
	p_val	avg_log2FC	pct.1	pct.2	p_val_adj
IFITM2	0.135834	-0.369252	0.956	0.927	1
IRF7	5.31503e-10	-1.31491	0.328	0.636	1.28857e-05
ISG15	2.88618e-05	-1.28943	0.343	0.545	0.699725
ISG20	3.98243e-13	-1.1604	0.153	0.509	9.65501e-09
IL6	0.131857	0.402879	0.124	0.055	1
NFKB1	0.000102113	-0.795036	0.418	0.6	1
TNF	0.00422776	-0.918677	0.282	0.436	1
IL1B	4.54515e-20	-2.32214	0.766	0.982	1.10193e-15
HLA-DRA	6.1723e-13	-1.58961	0.788	0.945	1.49641e-08
HLA-DRB1	1.33164e-12	-1.36657	0.74	0.964	3.22843e-08
HLA-DPA1	2.65632e-23	-2.25304	0.596	0.982	6.43999e-19
HLA-DPB1	8.62167e-18	-2.15853	0.501	0.873	2.09024e-13
HLA-DMA	1.14287e-08	-0.916809	0.465	0.745	0.000277077
HLA-F	0.00020407	-0.61384	0.438	0.636	1
HLA-DRB5	1.41936e-08	-0.982447	0.448	0.745	0.00034411
HLA-DQA1	2.19638e-19	-1.98112	0.182	0.673	5.32491e-15
ABCA1	0.00379755	0.594664	0.431	0.218	1
APOE	4.99924e-07	2.46609	0.497	0.145	0.0121202
IL10	8.45331e-07	1.15531	0.407	0.073	0.0204942
TGFB1	4.35373e-05	-0.682242	0.618	0.745	1
TGFBI	0.000102322	0.672064	0.674	0.4	1
CD163	1.34415e-30	3.20594	0.963	0.273	3.25875e-26
TIMP1	1.20168e-19	1.64268	1	0.982	2.91336e-15
VCAN	8.22979e-10	0.994046	0.969	0.691	1.99523e-05

## Sheet: NC_monocyte_ARDS_normal_child_1
	p_val	avg_log2FC	pct.1	pct.2	p_val_adj
IFITM2	0.000743453	-0.639692	0.944	0.98	1
IRF7	0.00450608	-0.924798	0.333	0.737	1
ISG15	0.0411586	-0.906481	0.389	0.657	1
ISG20	0.00123836	-1.10603	0.167	0.606	1
IL6	NA	NA	NA	NA	NA
NFKB1	0.000588774	-1.44752	0.167	0.606	1
TNF	0.00039235	-1.9586	0.222	0.707	1
IL1B	5.36926e-07	-2.39416	0.778	0.98	0.0130172
HLA-DRA	1.45995e-06	-1.4785	0.556	1	0.035395
HLA-DRB1	9.93411e-07	-1.50251	0.444	1	0.0240843
HLA-DPA1	1.42694e-09	-2.45446	0.333	0.98	3.45947e-05
HLA-DPB1	3.40227e-08	-2.04144	0.278	0.99	0.000824847
HLA-DMA	0.164447	-0.358813	0.333	0.505	1
HLA-F	0.00131511	-0.862455	0.278	0.758	1
HLA-DRB5	0.000486874	-0.790529	0.222	0.808	1
HLA-DQA1	1.10162e-05	-1.86091	0.111	0.677	0.267077
ABCA1	0.00433778	0.781124	0.556	0.222	1
APOE	0.00951644	3.08671	0.333	0.121	1
IL10	1.54748e-07	1.23514	0.333	0.01	0.0037517
TGFB1	0.00405262	-0.716837	0.444	0.899	1
TGFBI	0.0455939	0.860947	0.556	0.404	1
CD163	1.96657e-20	3.74283	0.889	0.03	4.76776e-16
TIMP1	0.00477935	1.08021	1	1	1
VCAN	1.24986e-10	3.13292	0.889	0.222	3.03017e-06

## Sheet: NC_monocyte_ARDS_normal_child_3
	p_val	avg_log2FC	pct.1	pct.2	p_val_adj
IFITM2	2.21779e-05	-0.98142	0.944	1	0.537682
IRF7	NA	NA	NA	NA	NA
ISG15	NA	NA	NA	NA	NA
ISG20	8.26267e-07	-1.56151	0.167	0.869	0.020032
IL6	NA	NA	NA	NA	NA
NFKB1	0.000718847	-0.844713	0.167	0.667	1
TNF	0.00797311	-1.99215	0.222	0.606	1
IL1B	0.581307	-0.727441	0.778	0.758	1
HLA-DRA	6.81745e-06	-1.37353	0.556	1	0.165282
HLA-DRB1	2.04494e-07	-1.7655	0.444	1	0.00495774
HLA-DPA1	1.82471e-09	-2.43338	0.333	1	4.42382e-05
HLA-DPB1	5.23115e-07	-1.96355	0.278	0.949	0.0126824
HLA-DMA	0.105464	-0.358554	0.333	0.576	1
HLA-F	6.37023e-05	-0.836475	0.278	0.929	1
HLA-DRB5	0.000925857	-0.573072	0.222	0.808	1
HLA-DQA1	6.1142e-08	-2.32132	0.111	0.838	0.00148233
ABCA1	0.000352976	1.03056	0.556	0.192	1
APOE	0.109546	3.06086	0.333	0.222	1
IL10	3.08091e-05	1.18054	0.333	0.04	0.746936
TGFB1	NA	NA	NA	NA	NA
TGFBI	0.188667	0.795637	0.556	0.586	1
CD163	7.59734e-09	2.95573	0.889	0.404	0.00018419
TIMP1	2.14431e-05	1.78977	1	1	0.519867
VCAN	1.52113e-09	3.3818	0.889	0.354	3.68784e-05
